# Supplementary material for: Predicting Response to Anthracyclines in Ovarian Cancer
Source: Int J Environ Res Public Health. 2022 Apr 2;19(7):4260. doi: 10.3390/ijerph19074260 (PMC8998349; doi:10.3390/ijerph19074260)
Supplement: Supplementary file 1 [file ijerph-19-04260-s001.zip]

Archive with 1 entries (1 files):
- ijerph-1632866-supplementary.pdf
